# Supplementary material for: Prognostic Implications of Right Ventricular Function and Pulmonary Pressures Assessed by Echocardiography in Hospitalized Patients with COVID-19
Source: J Pers Med. 2021 Nov 24;11(12):1245. doi: 10.3390/jpm11121245 (PMC8705674; doi:10.3390/jpm11121245)
Supplement: Supplementary file 1 [file jpm-11-01245-s001.zip]

Archive with 1 entries (1 files):
- jpm-1471342-supplementary.pdf
